# Supplementary material for: An Information Theoretical Multilayer Network Approach to Breast Cancer Transcriptional Regulation
Source: Front Genet. 2021 Mar 18;12:617512. doi: 10.3389/fgene.2021.617512 (PMC8014033; doi:10.3389/fgene.2021.617512)
Supplement: Supplementary file 2 [file Table_2.XLSX]

## Sheet: supplementary_table_9
Basal CpG	Basal TF	Basal miRNA	Her2 CpG	Her2 TF	Her2 miRNA	LumA CpG	LumA TF	LumA miRNA	LumB CpG	LumB TF	LumB miRNA	normal CpG	normal TF	normal miRNA
mitotic sister chromatid segregation	1	10	13	23	10	18	0	0	0	24	13	18	0	0	0
G1/S transition of mitotic cell cycle	44	27	69	48	33	51	0	0	0	217	34	65	0	34	31
G2/M transition of mitotic cell cycle	12	56	77	110	46	76	0	0	0	86	46	66	1	38	36
protein polyubiquitination	50	91	121	107	70	87	0	0	0	107	85	125	0	59	82
mitotic cell cycle	11	29	48	47	51	51	0	0	0	64	46	48	0	42	28
mitotic cytokinesis	6	10	31	56	14	26	0	0	0	7	15	35	0	36	16
RNA splicing, via transesterification reactions	2	15	15	30	15	17	0	0	0	0	0	0	0	28	11
spliceosomal snRNP assembly	6	26	17	21	23	15	0	0	0	6	30	12	0	26	6
mRNA splicing, via spliceosome	177	131	99	149	95	101	0	0	0	143	102	108	0	96	90
double-strand break repair via homologous recombination	28	20	43	56	25	41	6	30	36	21	38	39	0	17	22
angiogenesis	63	20	132	118	43	104	108	31	92	0	0	0	2	76	102
response to hypoxia	22	23	86	70	16	90	0	0	0	246	27	91	3	39	88
positive regulation of endothelial cell proliferation	16	13	46	51	11	38	14	13	34	0	0	0	0	33	41
stimulatory C-type lectin receptor signaling pathway	16	52	73	371	54	53	0	0	0	71	57	91	0	34	56
antigen processing and presentation of exogenous peptide antigen via MHC class I, TAP-dependent	10	36	39	73	42	34	0	0	0	67	44	62	0	24	77
outflow tract morphogenesis	57	4	31	0	0	0	0	0	0	0	0	0	0	21	22
regulation of glycolytic process	6	23	17	0	0	0	0	0	0	35	28	27	0	15	11
mitochondrial electron transport, NADH to ubiquinone	16	37	21	55	21	22	5	30	19	71	36	24	1	21	23
DNA replication	37	47	68	74	50	75	18	53	55	103	66	74	0	31	34
DNA replication initiation	0	7	15	0	0	0	0	0	0	12	10	16	0	0	0
DNA repair	40	78	93	102	67	110	0	0	0	90	90	116	1	48	69
transcription-coupled nucleotide-excision repair	66	56	56	37	35	33	1	43	43	39	50	63	0	25	79
double-strand break repair	33	23	29	43	24	36	0	0	0	13	30	35	1	22	20
double-strand break repair via nonhomologous end joining	18	25	31	33	25	33	0	0	0	25	27	37	0	0	0
DNA recombination	24	26	40	0	0	0	0	0	0	49	32	43	0	0	0
rRNA processing	60	95	57	77	72	63	0	0	0	78	83	90	1	60	45
termination of RNA polymerase II transcription	13	25	20	26	15	15	0	20	28	4	20	23	0	20	14
mRNA processing	37	81	58	0	0	0	0	0	0	120	86	69	93	65	111
RNA export from nucleus	14	26	19	23	19	26	0	0	0	47	19	19	0	29	18
mRNA export from nucleus	28	65	44	49	49	53	4	58	44	80	57	52	0	52	32
tRNA export from nucleus	6	22	15	23	23	18	0	0	0	37	28	22	0	16	12
tRNA aminoacylation for protein translation	4	19	17	16	23	18	0	0	0	6	27	20	0	0	0
protein folding	45	54	73	103	40	67	0	0	0	53	44	58	1	40	65
regulation of cellular amino acid metabolic process	7	34	31	49	35	33	6	35	22	36	41	44	0	22	36
retrograde vesicle-mediated transport, Golgi to ER	9	31	33	33	23	29	9	28	37	40	39	27	1	29	75
cell cycle	50	118	120	0	0	0	0	0	0	123	85	118	0	70	86
mitotic spindle organization	9	14	23	39	14	16	0	0	0	40	10	32	0	17	20
chromosome segregation	17	19	43	27	27	30	0	0	0	31	28	33	0	0	0
mitotic chromosome condensation	10	8	6	0	0	0	0	0	0	0	0	0	0	0	0
mitotic metaphase plate congression	12	24	27	44	32	21	0	0	0	28	34	26	0	27	8
mitotic cell cycle checkpoint	4	9	21	0	0	0	0	0	0	0	0	0	0	16	14
mitotic spindle assembly checkpoint	2	4	11	30	13	12	0	0	0	0	0	0	0	0	0
cell adhesion	63	15	205	181	42	166	0	0	0	149	25	211	13	68	157
homophilic cell adhesion via plasma membrane adhesion molecules	155	0	69	0	0	0	156	7	62	170	8	60	0	0	0
signal transduction	299	114	298	538	120	278	409	80	242	409	96	274	18	129	262
heart development	59	28	103	139	32	86	0	0	0	204	31	104	1	45	114
muscle organ development	21	6	64	31	13	45	0	0	0	0	0	0	1	27	50
aging	31	28	84	54	28	91	21	31	75	109	33	84	0	0	0
negative regulation of cell proliferation	95	79	166	184	81	185	128	76	156	394	68	190	6	98	160
RNA splicing	144	71	63	106	52	71	0	0	0	115	65	74	93	75	102
response to virus	23	12	52	0	0	0	0	0	0	0	0	0	0	17	43
post-embryonic development	17	16	53	0	0	0	0	0	0	0	0	0	3	34	42
response to ionizing radiation	25	16	18	0	0	0	0	0	0	0	0	0	0	15	16
regulation of G2/M transition of mitotic cell cycle	6	45	43	76	38	46	5	41	56	31	38	36	1	26	32
positive regulation of endothelial cell migration	17	7	40	0	0	0	0	0	0	0	0	0	0	25	67
negative regulation of G2/M transition of mitotic cell cycle	5	39	43	52	37	30	0	0	0	38	49	45	0	23	39
viral process	107	163	174	301	115	139	0	0	0	270	140	199	5	140	130
RNA metabolic process	22	38	17	32	13	29	0	18	35	12	21	33	0	19	60
negative regulation of angiogenesis	10	14	55	55	21	43	0	0	0	0	0	0	0	27	34
protein deubiquitination	69	113	120	214	90	134	0	0	0	128	109	140	0	70	76
protein sumoylation	20	49	29	37	34	35	0	0	0	39	40	38	0	32	15
antigen processing and presentation of exogenous peptide antigen via MHC class II	20	28	47	68	39	36	0	0	0	58	45	56	3141	38	97
extracellular matrix organization	18	5	123	0	0	0	0	0	0	74	15	86	729	46	153
positive regulation of cell migration	52	31	122	125	23	100	427	43	101	0	0	0	1	45	110
mRNA 3'-end processing	19	37	22	32	27	30	0	33	26	49	31	30	0	33	18
anaphase-promoting complex-dependent catabolic process	11	52	40	61	60	54	4	49	34	62	58	71	0	36	55
SCF-dependent proteasomal ubiquitin-dependent protein catabolic process	7	37	54	53	38	37	5	37	29	43	45	47	0	34	39
replication fork processing	11	26	19	0	0	0	0	0	0	0	0	0	0	0	0
telomere maintenance via semi-conservative replication	5	15	23	15	12	7	1	22	10	8	22	19	0	0	0
positive regulation of telomere maintenance via telomerase	33	18	16	0	0	0	0	0	0	0	0	0	0	0	0
positive regulation of type I interferon production	13	22	27	0	0	0	0	0	0	0	0	0	0	19	62
DNA duplex unwinding	6	23	30	25	22	29	0	0	0	27	26	29	0	0	0
mitochondrial respiratory chain complex I assembly	18	45	26	56	28	27	5	35	23	72	49	33	1	23	25
tumor necrosis factor-mediated signaling pathway	23	52	82	106	51	70	0	0	0	61	52	80	0	50	56
CENP-A containing nucleosome assembly	2	11	22	17	13	32	0	0	0	16	12	26	0	0	0
interstrand cross-link repair	7	26	35	39	26	21	0	0	0	16	32	26	0	0	0
NIK/NF-kappaB signaling	47	40	37	53	38	51	12	39	24	38	44	52	0	30	36
Fc-epsilon receptor signaling pathway	62	53	72	353	55	63	0	0	0	98	68	72	0	48	69
DNA damage response, detection of DNA damage	25	18	25	16	12	15	0	0	0	15	26	29	0	0	0
snRNA transcription by RNA polymerase II	54	58	40	36	32	39	0	0	0	23	39	46	0	38	74
proteasome-mediated ubiquitin-dependent protein catabolic process	52	82	67	104	75	76	0	0	0	81	82	82	0	51	57
regulation of mRNA stability	42	59	45	107	68	44	5	47	42	72	70	84	0	44	56
protein kinase B signaling	13	12	32	0	0	0	0	0	0	0	0	0	1	24	20
isotype switching	6	13	13	0	0	0	0	0	0	0	0	0	0	0	0
positive regulation of transcription by RNA polymerase II	821	212	300	460	176	317	521	147	276	663	151	311	36	229	250
T cell receptor signaling pathway	73	66	103	388	60	66	0	0	0	101	73	96	10	48	68
cell division	93	123	164	126	125	180	0	0	0	267	127	157	2	87	91
defense response to virus	557	38	82	0	0	0	0	0	0	0	0	0	0	53	47
regulation of cell cycle	29	29	49	0	0	0	0	0	0	0	0	0	0	28	55
Wnt signaling pathway, planar cell polarity pathway	13	36	61	60	41	46	0	0	0	59	49	65	0	27	55
regulation of gene silencing by miRNA	36	44	34	32	29	37	0	0	0	233	36	49	0	0	0
regulation of transcription from RNA polymerase II promoter in response to hypoxia	8	41	41	56	37	34	0	0	0	45	49	56	0	34	45
mitochondrial translational elongation	14	61	43	43	52	57	13	31	39	96	77	40	0	29	24
mitochondrial translational termination	14	61	43	46	53	58	13	31	39	96	78	40	0	30	24
negative regulation of ERK1 and ERK2 cascade	6	11	33	79	15	41	0	0	0	62	20	41	0	38	61
interleukin-1-mediated signaling pathway	15	48	56	66	54	50	0	0	0	68	56	80	0	42	47
error-free translesion synthesis	5	21	20	15	19	9	0	0	0	0	0	0	0	0	0
cellular response to retinoic acid	19	11	58	0	0	0	0	0	0	20	10	36	0	0	0
intracellular transport of virus	8	44	28	0	0	0	0	0	0	87	48	33	0	21	24
positive regulation of cell migration involved in sprouting angiogenesis	6	2	16	0	0	0	0	0	0	0	0	0	0	0	0
nucleic acid phosphodiester bond hydrolysis	24	30	40	0	0	0	0	0	0	0	0	0	0	0	0
mitotic spindle assembly	9	12	16	0	0	0	0	0	0	0	0	0	0	20	14
ciliary basal body-plasma membrane docking	5	45	50	99	40	58	5	38	57	39	38	50	0	0	0
positive regulation of cold-induced thermogenesis	44	18	52	0	0	0	0	0	0	0	0	0	1	23	45
regulation of cellular response to heat	58	46	39	70	40	33	0	0	0	79	53	46	1	27	36
regulation of signal transduction by p53 class mediator	60	74	63	45	41	66	0	0	0	106	69	76	5	48	88
regulation of mitotic cell cycle phase transition	11	56	47	67	58	52	4	54	30	62	61	69	0	35	54
regulation of hematopoietic stem cell differentiation	13	37	40	64	36	44	0	0	0	56	43	54	5	29	79
positive regulation of telomerase RNA localization to Cajal body	6	13	13	12	12	5	0	0	0	3	9	7	0	0	0
DNA damage checkpoint	0	0	0	19	11	19	0	0	0	14	14	16	0	0	0
branching involved in ureteric bud morphogenesis	0	0	0	39	10	20	0	0	0	0	0	0	0	0	0
nucleotide-excision repair, DNA gap filling	0	0	0	18	11	13	0	0	0	11	20	23	0	13	8
mismatch repair	0	0	0	12	11	15	0	0	0	6	16	15	0	0	0
transcription elongation from RNA polymerase II promoter	0	0	0	69	30	44	5	43	43	28	39	54	0	33	71
ubiquitin-dependent protein catabolic process	0	0	0	145	75	103	0	0	0	80	84	95	0	70	85
cholesterol biosynthetic process	0	0	0	20	11	22	0	0	0	0	0	0	0	12	10
ATP biosynthetic process	0	0	0	14	19	10	0	0	0	0	0	0	0	11	28
ER to Golgi vesicle-mediated transport	0	0	0	86	56	63	0	0	0	0	0	0	1	29	99
cytoskeleton organization	0	0	0	69	17	77	0	0	0	0	0	0	657	26	105
spindle organization	0	0	0	16	8	12	0	0	0	23	10	20	0	0	0
transforming growth factor beta receptor signaling pathway	0	0	0	37	27	47	9	31	51	0	0	0	6	46	73
adenylate cyclase-inhibiting G protein-coupled receptor signaling pathway	0	0	0	27	15	37	0	0	0	0	0	0	0	0	0
nervous system development	0	0	0	96	40	136	0	0	0	120	47	130	0	0	0
axon guidance	0	0	0	81	15	90	0	0	0	0	0	0	0	35	80
skeletal muscle tissue development	0	0	0	27	6	32	0	0	0	0	0	0	0	14	38
long-term memory	0	0	0	19	8	19	0	0	0	0	0	0	0	0	0
adult locomotory behavior	0	0	0	30	15	28	0	0	0	0	0	0	0	0	0
carbohydrate transport	0	0	0	15	14	16	0	0	0	0	0	0	0	0	0
nucleobase-containing small molecule interconversion	0	0	0	22	12	32	0	0	0	0	0	0	0	0	0
protein ubiquitination	0	0	0	165	123	196	0	0	0	192	129	163	1	112	132
protein N-linked glycosylation via asparagine	0	0	0	32	9	18	0	0	0	0	0	0	0	0	0
translesion synthesis	0	0	0	53	16	17	0	0	0	13	28	29	0	21	9
ubiquitin-dependent ERAD pathway	0	0	0	137	25	27	0	0	0	40	31	34	0	21	26
cristae formation	0	0	0	17	20	11	0	0	0	11	17	22	0	12	25
neutrophil degranulation	0	0	0	312	88	187	0	0	0	0	0	0	8	73	147
positive regulation of MAPK cascade	0	0	0	56	9	40	0	0	0	0	0	0	5	18	85
post-translational protein modification	0	0	0	162	78	161	0	0	0	0	0	0	2	77	139
negative regulation of osteoblast differentiation	0	0	0	24	12	39	0	0	0	0	0	0	0	0	0
negative regulation of mRNA splicing, via spliceosome	0	0	0	15	9	14	0	0	0	0	0	0	0	16	12
negative regulation of inflammatory response	0	0	0	76	22	45	0	0	0	0	0	0	0	0	0
positive regulation of protein kinase B signaling	0	0	0	118	19	96	0	0	0	0	0	0	15	35	142
positive regulation of ERK1 and ERK2 cascade	0	0	0	185	25	86	0	0	0	0	0	0	19	34	134
regulation of heart rate by cardiac conduction	0	0	0	29	7	24	0	0	0	0	0	0	0	14	45
positive regulation of canonical Wnt signaling pathway	0	0	0	93	48	78	0	0	0	0	0	0	2	44	93
phagosome acidification	0	0	0	69	12	15	0	0	0	0	0	0	0	0	0
negative regulation of cold-induced thermogenesis	0	0	0	33	15	45	0	0	0	8	7	36	0	42	10
response to bacterium	0	0	0	0	0	0	28	12	51	40	9	53	0	0	0
glucose homeostasis	0	0	0	0	0	0	14	19	68	0	0	0	1	30	79
fat cell differentiation	0	0	0	0	0	0	8	18	39	0	0	0	0	35	24
telomere maintenance	0	0	0	0	0	0	0	0	0	11	31	29	0	0	0
vasculogenesis	0	0	0	0	0	0	0	0	0	18	13	45	3	22	38
base-excision repair	0	0	0	0	0	0	0	0	0	10	33	18	0	0	0
DNA replication-dependent nucleosome assembly	0	0	0	0	0	0	0	0	0	55	9	17	0	0	0
receptor-mediated endocytosis	0	0	0	0	0	0	0	0	0	93	7	49	1	16	36
inflammatory response	0	0	0	0	0	0	0	0	0	176	40	121	2	61	102
cellular response to DNA damage stimulus	0	0	0	0	0	0	0	0	0	143	91	142	6	92	103
regulation of cell shape	0	0	0	0	0	0	0	0	0	42	16	77	0	44	87
positive regulation of gene expression	0	0	0	0	0	0	0	0	0	154	35	166	5	74	170
protein transport	0	0	0	0	0	0	0	0	0	167	102	132	8	74	151
Wnt signaling pathway	0	0	0	0	0	0	0	0	0	48	52	102	0	40	89
regulation of macroautophagy	0	0	0	0	0	0	0	0	0	52	33	45	0	20	46
calcium-dependent cell-cell adhesion via plasma membrane cell adhesion molecules	0	0	0	0	0	0	0	0	0	20	5	20	0	0	0
cytokine-mediated signaling pathway	0	0	0	0	0	0	0	0	0	69	32	140	0	69	81
lipid storage	0	0	0	0	0	0	0	0	0	6	8	18	0	0	0
negative regulation of cell migration	0	0	0	0	0	0	0	0	0	38	11	68	729	41	98
positive regulation of bone mineralization	0	0	0	0	0	0	0	0	0	18	6	35	1	34	39
mitochondrial translation	0	0	0	0	0	0	0	0	0	15	15	12	0	14	9
intraciliary transport involved in cilium assembly	0	0	0	0	0	0	0	0	0	15	13	32	0	0	0
cellular response to vascular endothelial growth factor stimulus	0	0	0	0	0	0	0	0	0	19	9	25	0	27	36
ATP-dependent chromatin remodeling	0	0	0	0	0	0	0	0	0	16	16	21	0	11	26
positive regulation of osteoblast differentiation	0	0	0	0	0	0	0	0	0	19	4	49	0	33	75
negative regulation of gene expression, epigenetic	0	0	0	0	0	0	0	0	0	70	10	24	0	0	0
meiotic cell cycle	0	0	0	0	0	0	0	0	0	36	22	34	0	0	0
positive regulation of stress fiber assembly	0	0	0	0	0	0	0	0	0	19	12	38	0	18	58
roof of mouth development	0	0	0	0	0	0	0	0	0	52	4	38	8	36	62
cellular response to tumor necrosis factor	0	0	0	0	0	0	0	0	0	69	19	54	1	26	39
